# Supplementary material for: The tRNA epitranscriptomic landscape and RNA modification enzymes in Vibrio cholerae
Source: PLoS Genet. 2025 Oct 31;21(10):e1011937. doi: 10.1371/journal.pgen.1011937 (PMC12588516; doi:10.1371/journal.pgen.1011937)
Supplement: S1 Table — (XLSX) [file pgen.1011937.s009.xlsx]

## Sheet: gene_desc_Table
old_locus_tag	locus_tag	gene	strain number		product	protein_sequence
VC_0003	VC_RS00010	mnmE/trmE	N530 /H218	Babosan, Fruchard & al, 2022	tRNA uridine-5-carboxymethylaminomethyl(34) synthesis GTPase MnmE	MTTDTIVAQATAPGRGGVGIIRVSGPLAAHVAQTVTGRTLRPRYAEYLPFTDEDGQQLDQGIALFFPNPHSFTGEDVLELQGHGGPVVMDMLIRRILQIKGVRPARPGEFSERAFLNDKMDLTQAEAIADLIDASSEQAAKSALQSLQGEFSKRIHTLVESLIHLRIYVEAAIDFPEEEIDFLADGKVSADLQTIIDNLAAVRREANQGAIMREGMKVVIAGRPNAGKSSLLNALSGKESAIVTDIAGTTRDVLREHIHIDGMPLHIIDTAGLRDASDAVEKIGIERAWEEIRQADRVLFMVDGTTTEATDPQDIWPDFVDKLPENIGITVIRNKADQTGEPLGICHVNQPTLIRLSAKTGQGVDALRQHLKECMGFSGNQEGGFMARRRHLDALERAA…
VC_2775	VC_RS13425	mnmG/gidA/trmF	N422	Babosan, Fruchard & al, 2022	tRNA uridine-5-carboxymethylaminomethyl(34) synthesis enzyme MnmG	MLYHETFDVIVVGGGHAGTEAALAAARTGQRTLLLTHNIDTLGQMSCNPAIGGIGKGHLVKEVDAMGGLMAQAIDHAGIQFRTLNASKGPAVRATRAQADRALYKAYVRNVLENTPNLTLFQQAVDDVIVEHDHIRGVVTQMGLKFHAKAVVLTVGTFLGGKIHIGLENYAGGRAGDPPSIALAHRLRELPFRVDRLKTGTPPRIDANSVDFSVLEAQHGDNPTPVFSFMGKREHHPRQIPCYITHTNERTHDVIRANLDRSPMYAGIIEGIGPRYCPSIEDKVMRFADKDSHQIFIEPEGLTTTELYPNGISTSLPFDVQVQIVRSMKGFENAHIVRPGYAIEYDFFDPRDLKQTYETKYIHGLFFAGQINGTTGYEEAAAQGLMAGLNASLYSQDKE…
VC_0154	VC_RS00710	trmA	M564/5	Babosan, Fruchard & al, 2022	tRNA (uridine(54)-C5)-methyltransferase TrmA	MATLDVNPELYQAQLADKIARLKAMFVDYSMPELEVFESPVANYRMRAEFRIWHEGDDMYYIMFNQETREKYRVDQFPAASRLINDLMPLLMDAMKGSPILRHKLFQVDFLSTLSGEILVSLLYHRQLSEEWITAAQALKQRLNDEGFNLNLIGRARKMKVVLDRDYVVENLQVNGQPYVYKQVENSFTQPNAKVAEKMLEWAVDCTQESKGDLLELYCGNGNFSLALAQNFERVLATELAKPSVEAAQFNIAANQIGNVQIIRMSAEEFTQAMEGKREFNRLKDAGVDLQSYRCNTIFVDPPRSGMDIDTCKMVQGYERILYISCNPETLQENLQVLGETHQVVRFALFDQFPYTHHMEAGVMLERKK
VC_0453	VC_RS02325	trmB	M096/7	Babosan, Fruchard & al, 2022	tRNA (guanosine(46)-N7)-methyltransferase TrmB	MSEVITQEYTEDGKVLRRIRSFVRREGRLTKGQEAAMKECWPTMGIDYQPELLDWQQVFGNDNPVVLEIGFGMGASLVEMAKNAPEKNFLGIEVHSPGVGACLASAREAGVTNLRVMCHDAVEVFAHMIPDNSLHTLQLFFPDPWHKKRHHKRRIVQLEFAEMVRQKLMIGSGVFHMATDWENYAEHMVEVMNQAPGFANLATDGDYVPRPDERPLTKFEQRGHRLGHGVWDIKYQRTA
VC_0757	VC_RS03795	RlmN	M094	Babosan, Fruchard & al, 2022	bifunctional tRNA (adenosine(37)-C2)-methyltransferase TrmG/ribosomal RNA large subunit methyltransferase RlmN	MTTEKINLLDFDRKGLRTFFAEELGEKAFRAEQVMKWIYHFGCDDFDQMNNINKQLREKLKAKCEIRAPYVSEAQHSADGTIKWAMRVGDQDVETVYIPEDDRATLCVSSQVGCALECKFCSTAQQGFNRNLRVSEIIGQVWRAAREIGLEKETGRRPITNVVMMGMGEPLLNMKNLIPALEIMLDDLGFGLSKRRVTVSTSGVVSGLEQMIGQIDVALAISLHAPNDKLRSEIMPINDRWNIEAFLEVVRRYIASSNANRGKVTVEYVLLDHVNDGTEHAHELAELLKGTPCKINLIPFNPYPGSPYKKPSNSRIDRFQKTLMQYEHTVTIRKTRGDDIDAACGQLVGDVIDRTKRTKAKQFDGQAIPVKTL
VC_0746	VC_RS03740	trmJ	T761	This publication	tRNA (cytosine(32)/uridine(32)-2'-O)-methyltransferase TrmJ	MLERVKVVLVGTTHSGNIGSAARAMKVMGLSQMVLVDPQCQVDAQAIALAAGASEIALNAQIYPTLEAAVADCGLVVGTSARSRTLEWPMLEPRECGEKLISEANQHSVAMVFGRERTGLTNDELQLCHYHVCVPANPEYSSLNLAMAVQLLSYEVRMAYLALQQSSQSSTLQEEYPRHQELERFYAHLEQVIMQTEFISAQQPGQVMNKLRRMFTRARPEAQEINILRGILTSVQKSISRKE
VC_2695	VC_RS12975	trmL	T767	This publication	tRNA (uridine(34)/cytosine(34)/5- carboxymethylaminomethyluridine(34)-2'-O)- methyltransferase TrmL	MFDIALYEPEIAPNTGNIIRLCANCGANLHLIEPLGFDLEEKKVRRAGLDYHDLARVTRHKDYAAFIEYLQRERGSFRLFACTTKTTQHHVDAQFQQGDVLLFGPETRGLPAELIASLPAEQRIRIPMMPEARSLNLSNAVAIIAFEAWRQMGFDGAR
VC_0741	VC_RS03715	tgt	J420	Babosan, Fruchard & al, 2022	tRNA guanosine(34) transglycosylase Tgt	MKLKFELKKKNGNARRGQLIFERGTVQTPAFMPVGTYGTVKGMTPEEVKETGAQILLGNTFHLWLRPGQEVMKMHGDLHDFMNWQGPILTDSGGFQVFSLGDIRKITEEGVHFRNPVNGDKIFMDAEKSMEIQKDLGSDIVMIFDECTPYPATHDEAKKSMEMSLRWAKRSRDHFDKLENPNNLFGIVQGGVYEDLRDVSVKGLTEIGFDGYAVGGLAVGEPKEDMHRVLEHTCPQLPEDKPRYLMGVGKPEDLVEGVRRGIDMFDCVMPTRNARNGHLFVTGGVIKIRNAAHKTDTTPLDPHCDCYTCKNYSKSYLHHLDRCNEILGARLNTIHNLRYYQRLMESIRKAIDEDRFDQFVAEFYARRNREVPPLQKDKA
VC_1432	VC_RS06930	ttcA	T759	This publication	tRNA 2-thiocytidine(32) synthetase TtcA	MTAQTQELTKAQQYNFNKLQKRIRRNTGQAIADFNMIEDGDRIMVCLSGGKDSFTMLDILMSLQKSAPISFELVAVNLDQKQPGFPEHVLPEYLESLGVEYKIVEEDTYAIVQDKVPEGKTTCALCSRLRRGILYRTAKELGATKIALGHHRDDILETLFLNMFYGGKMKGMPPKLVSDNGEHVVIRPLAYCREKDIIKYSDMRGYPIIPCNLCGSQPNLQRQAVKQMLNDWDKRFPGRIETMFRAMQNVVPSHLADFSLFDFKSIDKNSGVINGGDIGFDKEEIAPQVVEDEDLVMEFDPSLQLNVTNI
VC_A0104	VC_RS13865	trcP	V631	This publication	RluA family pseudouridine synthase	MSALPDCFTRFTSVIAHIALPERFTFPFCYQPHPLSEIAADELQQHLLTQTDWYHPFGLTETDPQAHGKMFGVLVVQHRSGTLGYLAAFSGQLAEQNRLPGFVPPVFDRFADASFFRVDGDQIAAINQQVREQETDPELAELASALKQSQLQAEHELSQRRILHNKQRHFRKQQRLQAEELPEKEKHTLLARLAEESVQQKRQLQCLKQEWEQRIAALQHRLDHKLMRIEQLKQQRKQRSAALQKKLFSAYRFTNIRGVEKDLVELFSVTKNPLPPAGSGECAAPKLLHYAFQHQLRPIALAEFWWGRSPKSEIRQHKKFYPACQSKCQPILAHMLEGMPLEDNPLLSNPAQGQDITIVYQDDAIVVVNKPAEFLSVPGVHVHDSVLTRLKAQFTQAEG…
VC_1707	VC_RS08260	trhP	T760	This publication	DUF4250 domain-containing protein	MDLSNVRNFDSVILLGIVNEKLRLECDSLDELISTYEMDIEHLVGKLDVLGYQYDPLTNQFKAYAR
VC_0894	VC_RS04430	thiI	V633	This publication	tRNA uracil 4-sulfurtransferase ThiI	MKFIVKPHPEIFVKSESVRKRFTKILESNIRIIVKARTQGVAVFNRRDHIEVTSNSDTYYAEVLEILTTTPGIQQVLEVQQSSFTDLHNIYEQVLELNRANLENKTFVVRAKRRGKHDFTSIELERYVGGGLNQAIASAKVKLINPDVTVQVEVVDELLNQVIARHKGLGGFPLGTQEDVLSLISGGFDSGVSSYLHIKRGSKVHYCFFNLGGPAHEIGVKQTAYYLWQKYGSSAKVRFIAIDFAPVVAEILEKIDDGQMGVVLKRMFMRTAGMVAEKFGIQALVTGEALGQVSSQTLTNLRHIDNVTDTLILRPLINWDKEDIIRLAREIGTEDFAKTMPEFCGVISKSPTVKAVKEKLEEEEAKFDFALLDQVVYNARQIDIRDIGKESLEKAPEVE…
VC_0379	VC_RS01900	dusA	L607	Babosan, Fruchard & al, 2022	tRNA dihydrouridine(20/20a) synthase DusA	MTHSCRLSVAPMLDWTDRHCRYFHRLLSAQTLLYTEMVTTGAIIHGRGDFLAYNQEEHPVALQFGGSNPKDLAHCAKLAQERGYDEINLNVGCPSDRVQNGRFGACLMGEPDLVAECVAAMRAVVDIPVTVKTRIGIDDQDSYEFLTQFIATVAEKGGCEQFTIHARKAWLSGLSPKENREIPPLDYPRAYQIKRDFPHLTIAVNGGVKSLEEAKLHLQHLDGVMIGREAYQNPYLLAEVDQQIFGLETPVKKRSQVIHEMMPYIERELSQGTHLGHMTRHMLGLFQNMPGARQWRRHISENAHKPGAGLEVVEQALAKIPYQELGV
VC_0291	VC_RS01415	dusB	L606	Babosan, Fruchard & al, 2022	tRNA dihydrouridine synthase DusB	MKIGNYQLKNNLIVAPMAGVTDRPFRELCLRYGAGMAVSEMMSCNPALWKTAKSQNRMVHEGESGIRSVQIAGSDPQLMAEAAQFSVENGAQIIDINMGCPAKKVNKKLAGSALLRYPDVIEDILKAVVNAVNVPVTLKTRTGWDTDNKNCLSIAQLAEDCGIQALALHGRTRACMYKGEAEYDSIKAVKAAVSIPVIANGDIDSPEKARYVLEYTGADALMIGRPAQGRPWIFQEIQHFLEHGTTMPELPISEVKDIMLGHVTALHQFYGEYLGPRIARKHVSWYLQEHEQASAFRRTFNAIETADQQLDALEGYFDNVAS
VC_1105	VC_RS05425	dusC	T764	This publication	tRNA dihydrouridine(16) synthase DusC	MRVILGPMEGVLDHLMRDMLTQINDYDFCVTEFVRVVNLLLPDHVFYRLCPELQQGSKTPSGVPVKVQLLGQDPHWMAENAIRAAELGAYGIDLNFGCPAKMVNQSKGGAALLQHPELIYQVVKACRDAVPAHIPVSAKIRLGWEDPEDCFEIVDAVAQAKADELTVHARTKAGGYKASEIKWHYIDQIRQKCSIPLIANGEVWNYADGQACIQTTGVDSLMVCRGALNVPNLGNVVKHNHAAMPWHEVVDLLLRYTQFEVRGDKGKYYPNRIKQWFAYLRHAYPQANELFGELRTLTQVEPIVDQLHRYRDQLHHAAAELPV
VC_0999	VC_RS04930	truA	N095	Babosan, Fruchard & al, 2022	tRNA pseudouridine(38-40) synthase TruA	MRIALGIEYDGTHYYGWQRQREVKSVQEALEKALSKIANHPVEVQCAGRTDAGVHGTGQVVHFDTTAERQMVAWTMGANANLPKDIAVRWAMAVPDEFHARFSATARRYRYVIYNHVYRPGILNSGVSHYHGELDVEKMQQAGQYLLGENDFTSFRAVHCQSRSPWRNVMHLNVTRHGRYVVIDIKANAFVHHMVRNITGSLIAVGRGEQKPEWIQWLLAQKDRTLAAATAKAEGLYLVSVDYPAHFGLPEMPIGPLFLPDNLN
VC_0645	VC_RS03270	truB	M562	Babosan, Fruchard & al, 2022	tRNA pseudouridine(55) synthase TruB	MARRRKGRVIHGVILLDKPTGISSNDALQKVKRLYGAEKAGHTGALDPLATGMLPICLGEATKFSQFLLDSDKRYRVIAKLGERTDTSDSDGQVVQTRPVHVDYDTLLACIAKFRGETDQVPSMFSALKYQGRPLYEYARQGIEVPREARKITVYEIELHRFEGDEVEMEVHCSKGTYIRTIVDDLGEMLGCGAHVTMLRRVGVANYPYERMVTLEQLNALVEQAHRDEKAVADVLDPLLLPMDTAVEALPEVNVIPELMTLIQHGQAVQVSGAPSDGMVRITGGEQKLFLGVGEIDDNGKVAPKRLVVYGE
VC_0888	VC_RS04400	truC	P638	Babosan, Fruchard & al, 2022	tRNA pseudouridine(65) synthase TruC	MLEIVYQDEYLVAVNKPAGMLVHRSWLDKHETEFVMQTLRDQIGQHVFPLHRLDRPTSGVLVFALSSQIASEVMPMFANHEMEKTYHAIVRGWIEEANVLDYPLKEELDKIADKFAKQDKEAQSAVTAYRPLAKVELPIATGKFATTRYCLMEMQPKTGRKHQLRRHMAHLRHPIVGDTTHGDGVHNRLFREHFSAQRLMLHASELRFMHPYTQQPLVIRAGLDEVWQGLLSEFGWQESLLINA
VC_0530	VC_RS02695	truD	X302	This publication	tRNA pseudouridine(13) synthase TruD	MTDILSPLAYLCGKPTAKAKLKALPEHFQVNEVLGYSLTGHGEHLMVRIRKTGENTSFVANELAKACGVPSRAVSWAGLKDRHAVTEQWLSVHLPNGETPDFSAFLAQYPSIEILEVTRHDKKLRPGDLQGNEFVVTLSEVSDVAAVLSRLETVAELGVPNYFGSQRFGRHGNNLSEARRWGRDNVRSRNQNQRSLYLSAARSWIFNQIVSKRIEQGCFARFIEGDIALAEQQMFNVDGDLALWDQRLQAGEVAISAALAGDNALPTSGQALPLEQAELDAEPDLMALIRGNRMRHDRRAIALKAQNLSWQVQEDQITLRFSLDAGSFATSLVRELIEEIPVVRHYDQGHEQESRDSESED
VC_A0634	VC_RS16415	trmK	K650	Babosan, Fruchard & al, 2022	tRNA (adenine(22)-N(1))-methyltransferase	MKLGKRLTQLVQQVKRDYDHIWDCCCDHGLLGAALLKQHPSSTVHFVDIVPSLIDKVTLDLIRYFPATTDSPRWRTYCLDVRDLPLEANAGSHLVIIAGVGGDLMTEFIAELAKRHPSMTFDLLLCPVHHTYTLREQLIALNAELKSERLVEENQRIYELLHVQISPSSGACSHPLSLVGELLWQVSGTDQSKIAQRYLQQLQQHYQRKAQGGDAGAEQRWQAYQAVEILHSMDATLELVQ
VC_0346	VC_RS01745	miaA	18-49	This publication	tRNA (adenosine(37)-N6)-dimethylallyltransferase MiaA	MTQKLPLALFLMGPTASGKTDLAIRLRQKYPVEIISVDSALIYRGMDIGTAKPDAQELALAPHRLIDILDPSEAYSAADFRRDALKEMADIVAQGKIPLLVGGTMLYFKALLEGLSPLPAADPVIRQQIELEAEKLGWQALHDQLQQIDPVSAQRIHPNDPQRLSRALEVYRISGKTLTELTQTKGEAIPYRVLQFAIAPKERAELHRRIELRFEKMVESGFEEEVKALYARDDLHPDLPSIRCVGYRQMWDYLDGHGTLDEAIYRGICATRQLAKRQITWLRSWDDLTWLDSENVDQAVETLSNAIASNEISCV
VC_0962	VC_RS04765	miaB	K013	Babosan, Fruchard & al, 2022	tRNA (N6-isopentenyl adenosine(37)-C2)-methylthiotransferase MiaB	MSKKLLIKTWGCQMNEYDSSKMADLLNAANGYELTEIPEEADVLLLNTCSIREKAQEKVFHQLGRWKTLKDKKPGVVIGVGGCVATQEGDSIRDRAPYVDVIFGPQTLHRLPEMIKQSQTSDAPVMDISFPEIEKFDRLPEPRAEGPTAFVSIMEGCSKYCTYCVVPYTRGEEVSRPMDDVLFEIAQLAEQGVREVNLLGQNVNAYRGATHDGGICSFAELLRLVATIDGIDRIRFTTSHPLEFTDDIIAVYEDTPELVSFLHLPVQSGSDRILTMMKRPHTAIEYKSIIRKLRKARPDIQISSDFIVGFPGETDKDFQDTMKLIRDVDFDMSFSFIFSPRPGTPAADYPCDLSEEVKKERLYELQQQINSQAMRYSRLMLGTEQRILVEGPSKKDLME…
VC_2505	VC_RS12095	rluA	V929	This publication	pseudouridine synthase	MAMTEYNPPKDPWIDVIYEDEHIIAANKPSGLLSVPGRPVEHYDSMWARLVDYCPDVKVVHRLDMSTSGLILFAKGKHMESALKKQFQYRLTHKIYYARVWGVMEQNEGEVNLPLCCDWPNRPKQKVCFEEGRDSLTRYQVVKREEKTTVVRLIPITGRSHQLRVHMQSLGHPIVGDDLYAPPEAVEFADRLQLHAAELCFYHPRSHWLRTLFVPCDFYPEAEEQILQHFDPERKLPDYKKLSQD
VC_1533	VC_RS07410	tapT	18-14	This publication	tRNA-uridine aminocarboxypropyltransferase	MRIHAFHHLYQYRLERSTKPFLARGGKIKRCLYCLVELTHCLCAHQPDIESQVAVLLIVSENEVFKPSNTGRLIADTVKETYVYQWSRTEPNPEMLALLSNPAYYPVLIFPAETEEDKTRVLSPIPTEFAGKKPLLVLIDGSWREAKRIFRKSPYLASLPLVSVEPERLSQYIMRKSENEQHLATAEVASLVLDMFGDRHSASTLSLWFEAFKETYLTCKSRNKPSITKPALQRWIAHQQNANCL
VC_0876	VC_RS04350	trmO	18-48	This publication	tRNA (N6-threonylcarbamoyladenosine(37)-N6)-methyltransferase TrmO	MYPIEPIAIIESPYQEKFAVPRQPRLVPSATARVKLLGECNCAESIRGIEQFSHVWLLFLFDQNLAAGWKPTVRPPRLGGNERVGVFASRATFRPNGIGMSAVELKGVSKEGDQYYLELGSVDLVNGTPIIDIKPYIPYSDSITDAQGGYAEQEPQRMAVTFSDAARQMLQAHPEGKIRQAVIREVLAQDPRPAYKKHRADDKLYAVNLYDWNVKFTVNAEAIVVNAIEPF
VC_2242	VC_RS10835	tilS	essential		tRNA lysidine(34) synthetase TilS	MDDLYLHFVQQLARYPFRKILLALSGGVDSQVLLALLARGRDEFGWDVTAVHVHHGLSPNADQWAQYCQRCCREVGMACQIEYVQLDVASGESIEKLAREARYRVLAPHVNAQTLLLLGQHADDQLETFLLALKRGSGPKGLAAMAAYAPFAEGHLLRPLLTVSRQHIEAYAKQHKLTWVIDESNADIRYERNFLRHQVTPVLTERWPSIRQAVQRSAELCAEQEALLQEFLAEALKKAITAEGGLSIAVLAEGSEGMRRQLIRAWFAHHRLPMPSRQHTERIWCEVALASEDANPKLKLNHIEVRRFQHCLYLVPPEKDLSGWRSALVPEQRLPLPQGLGHLQLTSKAGGNIKLPDDPSQLWVSFEPQGLEACPVGRVGSRKLKKLFQEYGVPSWRRR…
VC_0864	VC_RS04305	tadA	essential		tRNA adenosine(34) deaminase TadA	MSASLFSAQDEQFMRRAIVLAAQAEAQGEVPVGAVLVRDGEIIAEGWNGSITNHDATAHAEIEVIRKAGKALSNYRLLDTTLYVTLEPCPMCAGALLHSRVKRIVYGAPDLKAGAAGTVMDLFSSQAAYHYATVEKGLLEEECRAQLQAFFQRRRKEIKAKRDAERKNAERKNER
VC_1128	VC_RS05530	mnmA	Severe growth defect		tRNA 2-thiouridine(34) synthase MnmA	MSVEHSANSQKKVIVGMSGGVDSSVSAYLLKQQGYQVEGLFMKNWEEDDNEEYCTAAEDLADAQAVCDKLGIPLHTINFAAEYWDNVFEYFLAEYKAGRTPNPDILCNKEIKFKAFLEFADEVLDADYIAMGHYVRRTFPQNGEKPQMLRGLDGNKDQSYFLYTLSHEQVARTLFPVGELEKPEVRRIAEEQGLITAKKKDSTGICFIGERKFTDFLSRYLPAQPGKIETPEGKVIGEHQGLMYHTLGQRKGLHIGGMKESSEQPWYVADKDLKRNVLIAVQGADHPLLKSHGLVAAQLHWVDRTPITEPVRCSVKTRYRQSDIACTIIPLSDDRIKVMFDEPQVAVTPGQSAVFYQGEICLGGGIIEERI
VC_1989	VC_RS09570	tsaB	essential		tRNA (adenosine(37)-N6)-threonylcarbamoyltransferase complex dimerization subunit type 1 TsaB	MSVKILALDTATERCSVALLVGNTVYSRSEIAPRDHTKKVLPMVDEVLKEAGVTLQELDALAFGRGPGSFTGVRIGIGIAQGLAFGADLPMIGISTLAAMAQAAYRLQGLTHVASAIDARMEEVYWGRYVRQEDGSWQVAEAECVIAPALLAQTLTQDDLTQDEQIWATAGTGWDAYPALADLPLQLQTSEVLYPDAQDMAYLAQFELAQGNKVSVEQASPVYLRDTVAWKKLPGRE
VC_0563	VC_RS02885	trmD	essential		tRNA (guanosine(37)-N1)-methyltransferase TrmD	MWVGIVSLFPEMFRSVTDFGVTGQAVKKGLLSVEAWNPRDFAHDKRRTVDDKPYGGGPGMLMMVQPLRDAIHAAKQASPGKTKVIYLSPQGRKLDQQGVEELAQNQNLILICGRYEGVDERIIESEVDEEWSIGDFVMTGGELPAMTLIDSVSRFIPGVLGDFASAEEDSFANGLLDCPHYTRPEVLDGKEVPAVLKSGNHEDIRRWRLKQSLGRTWLRRPELLENLALTDEQEQLLTEYIKETRHQ

## Sheet: construction_strain
mutant	Description
trmJ	The trmJ mutant was constructed by natural transformation with a PCR product containing a kanamycin resistance cassette flanked by the upstream and downstream regions of the target gene. The upstream region was amplified with primers VC0746trmJ5 and VC0746trmJ7, and the downstream region with primers VC0746trmJ6 and VC0746trmJ8. The kanamycin cassette was amplified from plasmid pKD4 using primers…
trmL	The trmL mutant was constructed by natural transformation with a PCR product containing a kanamycin resistance cassette flanked by the upstream and downstream regions of the target gene. The upstream region was amplified with primers VC2695trmL5 and VC2695trmL7, and the downstream region with primers VC2695trmL6 and VC2695trmL8. The kanamycin cassette was amplified from plasmid pKD4 using primers…
ttcA	The ttcA mutant was constructed by natural transformation with a PCR product containing a kanamycin resistance cassette flanked by the upstream and downstream regions of the target gene. The upstream region was amplified with primers VC1432ttcA5 and VC1432ttcA7, and the downstream region with primers VC1432ttcA6 and VC1432ttcA8. The kanamycin cassette was amplified from plasmid pKD4 using primers…
trhP	The trhP mutant was constructed by natural transformation with a PCR product containing a kanamycin resistance cassette flanked by the upstream and downstream regions of the target gene. The upstream region was amplified with primers VC1707trhP5 and VC1707trhP7, and the downstream region with primers VC1707trhP6 and VC1707trhP8. The kanamycin cassette was amplified from plasmid pKD4 using primers…
dusC	The dusC mutant was constructed by natural transformation with a PCR product containing a kanamycin resistance cassette flanked by the upstream and downstream regions of the target gene. The upstream region was amplified with primers VC1105dusC5 and VC1105dusC7, and the downstream region with primers VC1105dusC6 and VC1105dusC8. The kanamycin cassette was amplified from plasmid pKD4 using primers…
trcP	The trcP mutant was constructed by natural transformation with a PCR product containing a kanamycin resistance cassette flanked by the upstream and downstream regions of the target gene. The upstream region was amplified with primers LH94_VCA0104trcP_P2 and LH106_VCA0104trcP_P1, and the downstream region with primers LH95_VCA0104trcP_P3 and LH96_VCA0104trcP_P4. The kanamycin cassette was amplifie…
thiI	The thiI mutant was constructed by natural transformation with a PCR product containing a kanamycin resistance cassette flanked by the upstream and downstream regions of the target gene. The upstream region was amplified with primers LH123_thiI_P1 and LH124_thiI_P2, and the downstream region with primers LH125_thiI_P3 and LH126_thiI_P4. The kanamycin cassette was amplified from plasmid pKD4 using…
truD	The truD mutant was constructed by natural transformation with a PCR product containing a kanamycin resistance cassette flanked by the upstream and downstream regions of the target gene. The upstream region was amplified with primers LH284_truD_P1 and LH285_truD_P2, and the downstream region with primers LH286_truD_P3 and LH287_truD_P4. The kanamycin cassette was amplified from plasmid pKD4 using…
rluA	The rluA mutant was constructed by natural transformation with a PCR product containing a kanamycin resistance cassette flanked by the upstream and downstream regions of the target gene. The upstream region was amplified with primers LH77_rluA_P1 and LH76_rluA_P2, and the downstream region with primers LH75_rluA_P3 and LH74_rluA_P4. The kanamycin cassette was amplified from plasmid pKD4 using pri…
miaA	The miaA mutant was generated by natural cotransformation using a PCR product deleting the target gene and a second PCR product inserting a chloramphenicol resistance cassette into a neutral site of the genome. The chloramphenicol cassette was amplified with primers 4743 and 4744. The upstream region of miaA was amplified with primers LH432_miaA_P1 and LH433_miaA_P2, and the downstream region wit…
tapT	The tapT mutant was generated by natural cotransformation using a PCR product deleting the target gene and a second PCR product inserting a chloramphenicol resistance cassette into a neutral site of the genome. The chloramphenicol cassette was amplified with primers 4743 and 4744. The upstream region of tapT was amplified with primers LH440_VC1533_P1 and LH441_VC1533_P2, and the downstream region…
trmO	The trmO mutant was generated by natural cotransformation using a PCR product deleting the target gene and a second PCR product inserting a chloramphenicol resistance cassette into a neutral site of the genome. The chloramphenicol cassette was amplified with primers 4743 and 4744. The upstream region of trmO was amplified with primers LH429_trmO_P1 and LH430_trmO_P2, and the downstream region wit…

## Sheet: primers
Primer name	sequence	description
VC0746trmJ5	CTATTATTTAAACTCTTTCCGTCACAAAGTCGTTGCTGCC	Primer to amplify upstream region of trmJ
VC0746trmJ7	CTACACAATCGCTCAAGACGTGTTGCTAAAATGTACTCCAAACA	Primer to amplify upstream region of trmJ
VC0746trmJ8	CTAATTCCCATGTCAGCCGTAGCTTATAAGTCTCAGGGTTA	Primer to amplify downstream region of trmJ
VC0746trmJ6	TACGTAGAATGTATCAGACTGCCCGGACCGCGCACACTGG	Primer to amplify downstream region of trmJ
VC2695trmL5	CTATTATTTAAACTCTTTCCTGGTTTTGTCTGGCTTATC	Primer to amplify upstream region of trmL
VC2695trmL7	CTACACAATCGCTCAAGACGTGTAGAGAGCGATATCAAACATA	Primer to amplify upstream region of trmL
VC2695trmL8	CTAATTCCCATGTCAGCCGTACACCATCAAAGTAACCGAC	Primer to amplify downstream region of trmL
VC2695trmL6	TACGTAGAATGTATCAGACTGAAGGGGTAATGTTAGCCGT	Primer to amplify downstream region of trmL
VC1432ttcA5	CTATTATTTAAACTCTTTCCGGCCAAACAGCTTAATGCAG	Primer to amplify upstream region of ttcA
VC1432ttcA7	CTACACAATCGCTCAAGACGTGCTTGCTATCTTAAATCTCAG	Primer to amplify upstream region of ttcA
VC1432ttcA8	CTAATTCCCATGTCAGCCGTAAATGTCACCAATATCTAGGT	Primer to amplify downstream region of ttcA
VC1432ttcA6	TACGTAGAATGTATCAGACTTGGCGGCATGTTTGCCAGT	Primer to amplify downstream region of ttcA
LH94_VCA0104trcP_P2	CCAGCCTACACAATCGCTCAGTGAAGCAATCGGGCAGTGC	Primer to amplify upstream region of trcP
LH95_VCA0104trcP_P3	GGACCATGGCTAATTCCCATGCCCTACACTAAGCAGCCCATG	Primer to amplify downstream region of trcP
LH96_VCA0104trcP_P4	CTCTAGAACTAGTGGATCCCTACGTAGAATGTATCAGACTCCCCGGCATGGTGATTTTCC	Primer to amplify downstream region of trcP
LH106_VCA0104trcP_P1	CTTGATATCGAATTCCTGCACTATTATTTAAACTCTTTCCCCTGCTAGGCGGGCAAGATC	Primer to amplify upstream region of trcP
VC1707trhP5	CTATTATTTAAACTCTTTCCGAGCAACTGCAAACACTAT	Primer to amplify upstream region of trhP
VC1707trhP7	CTACACAATCGCTCAAGACGTGATCACTCCTGATTGAATGTTTT	Primer to amplify upstream region of trhP
VC1707trhP8	CTAATTCCCATGTCAGCCGTAACCAGTTCAAAGCTTATGCT	Primer to amplify downstream region of trhP
VC1707trhP6	TACGTAGAATGTATCAGACTTGCAACCCGCAGGCGTTG	Primer to amplify downstream region of trhP
LH123_thiI_P1	CTTGATATCGAATTCCTGCACTATTATTTAAACTCTTTCCGGCGCAAGAGATGGAAAAGG	Primer to amplify upstream region of thiI
LH124_thiI_P2	CGAAGCAGCTCCAGCCTACACAATCGCTCAACGCTTACGTACCGATTCAC	Primer to amplify upstream region of thiI
LH125_thiI_P3	TATTCATATGGACCATGGCTAATTCCCATGCGCTTACAAGCGCTGTACC	Primer to amplify downstream region of thiI
LH126_thiI_P4	CTCTAGAACTAGTGGATCCCTACGTAGAATGTATCAGACTGCCTGAACGGCTTGATTTCC	Primer to amplify downstream region of thiI
VC1105dusC5	CTATTATTTAAACTCTTTCCGGTAAACAGCTCTGGTAGCC	Primer to amplify upstream region of dusC
VC1105dusC6	TACGTAGAATGTATCAGACTCAGATGCCGTGGCACGCT	Primer to amplify downstream region of dusC
VC1105dusC7	CTACACAATCGCTCAAGACGTGAGTGATGAATACCGGCTAGC	Primer to amplify upstream region of dusC
VC1105dusC8	CTAATTCCCATGTCAGCCGTGAGTAAAACAACGAATCAGTA	Primer to amplify downstream region of dusC
LH284_truD_P1	ATTGGTGGAGTGAAGATCCC	Primer to amplify upstream region of truD
LH285_truD_P2	CGAAGCAGCTCCAGCCTACACAATCGCTCATTTGGCCTTCGCAGTCGG	Primer to amplify upstream region of truD
LH286_truD_P3	TATTCATATGGACCATGGCTAATTCCCATGTCTCATTGGATGCGGGTAGC	Primer to amplify downstream region of truD
LH287_truD_P4	ACAAAGTGAGCAGCACTAGC	Primer to amplify downstream region of truD
LH432_miaA_P1	CGTACGGAAATTGCGCGTC	Primer to amplify upstream region of miaA
LH433_miaA_P2	GGGCGAGAGGTAACTTTTGAG	Primer to amplify upstream region of miaA
LH434_miaA_P3	CTCAAAAGTTACCTCTCGCCCGCTTCCAACGAAATAAGCTGTG	Primer to amplify downstream region of miaA
LH435_miaA_P4	CCTCTGGGATCACGAACATC	Primer to amplify downstream region of miaA
LH74_rluA_P4	CTCTAGAACTAGTGGATCCCTACGTAGAATGTATCAGACTATCATGGCGACAACATGCTC	Primer to amplify downstream region of rluA
LH75_rluA_P3	GGACCATGGCTAATTCCCATGCCACGTAGTCATTGGCTGCG	Primer to amplify downstream region of rluA
LH76_rluA_P2	CCAGCCTACACAATCGCTCAATCCACGGATCCTTAGGCGG	Primer to amplify upstream region of rluA
LH77_rluA_P1	CTTGATATCGAATTCCTGCACTATTATTTAAACTCTTTCCGCTGGAGCTGGTGTATGTGG	Primer to amplify upstream region of rluA
LH440_VC1533_P1	GGAAGGCGGAGTGGCTGTA	Primer to amplify upstream region of tapT
LH441_VC1533_P2	GGCTTGGTTGAACGTTCTAGGC	Primer to amplify upstream region of tapT
LH442_VC1533_P3	GCCTAGAACGTTCAACCAAGCCCCCGCATTGCAACGATGG	Primer to amplify downstream region of tapT
LH443_VC1533_P4	CGGTCTACCGGGCAACC	Primer to amplify downstream region of tapT
LH429_trmO_P1	GTGTCCGAAAGTGATCCGTG	Primer to amplify upstream region of trmO
LH430_trmO_P2	GGGTTCAATTGCGTTGACAACGACGCTTGCAAATCACCTTGAG	Primer to amplify upstream region of trmO
LH431_trmO_P3	TCGTTGTCAACGCAATTGAACCC	Primer to amplify downstream region of trmO
LH432_trmO_P4	GCGCATAAAGCTCGCGTAC	Primer to amplify downstream region of trmO
4743	ACAGCTCACACTATCCTATTTC	Primer to amplify chloramphenicol cassette for cotransformation
4744	GCATTATGGCCTTAATCATAGTC	Primer to amplify chloramphenicol cassette for cotransformation
LH30_kan_R	CATGGGAATTAGCCATGGTCC	Primer to amplify kanamycin cassette
LH31_kan_F	TGAGCGATTGTGTAGGCTGG	Primer to amplify kanamycin cassette
MV268	CACGTCTTGAGCGATTGTGTAG	Primer to amplify kanamycin cassette
MV269	ACGGCTGACATGGGAATTAG	Primer to amplify kanamycin cassette
